# Supplementary material for: Effects of Prior Metformin Use on Stroke Outcomes in Diabetes Patients with Acute Ischemic Stroke Receiving Endovascular Treatment
Source: Biomedicines. 2024 Mar 27;12(4):745. doi: 10.3390/biomedicines12040745 (PMC11048027; doi:10.3390/biomedicines12040745)
Supplement: Supplementary file 1 [file biomedicines-12-00745-s001.zip]

Archive with 1 entries (1 files):
- biomedicines-2914923-supplementary.pdf
